# Supplementary material for: Low Serum Cholesterol Level Is a Significant Prognostic Factor That Improves CLL-IPI in Chronic Lymphocytic Leukaemia
Source: Int J Mol Sci. 2023 Apr 17;24(8):7396. doi: 10.3390/ijms24087396 (PMC10138885; doi:10.3390/ijms24087396)
Supplement: Supplementary file 1 [file ijms-24-07396-s001.zip]

Archive with 1 entries (1 files):
- ijms-2247576-supplementary.pdf
